# Supplementary material for: Impact of Single Amino Acid Substitutions in Parkinsonism-Associated Deglycase-PARK7 and Their Association with Parkinson’s Disease
Source: J Pers Med. 2022 Feb 5;12(2):220. doi: 10.3390/jpm12020220 (PMC8878504; doi:10.3390/jpm12020220)
Supplement: Supplementary file 1 [file jpm-12-00220-s001.zip]

Archive with 1 entries (1 files):
- jpm-1518127-supplementary.pdf
